# Supplementary material for: Improved DEMATEL-ISM integration approach for complex systems
Source: PLoS One. 2021 Jul 16;16(7):e0254694. doi: 10.1371/journal.pone.0254694 (PMC8284662; doi:10.1371/journal.pone.0254694)
Supplement: S1 Dataset — (XLSX) [file pone.0254694.s001.xlsx]

## Sheet: Sheet1
	Direct-Relation Matrix
	0	1	2	0	2	1	2	3	3	0	1	0	0	0	0
	0	0	3	2	2	1	2	1	0	2	3	0	0	0	0
	0	0	0	1	0	0	0	0	0	0	0	0	0	2	0
	0	0	0	0	0	0	1	0	0	0	0	0	0	0	0
	0	0	0	0	0	2	0	0	0	0	0	0	0	0	0
	0	0	0	0	0	0	0	0	0	0	0	0	0	0	0
	0	0	0	0	0	0	0	0	0	0	0	0	0	0	0
	0	0	0	3	0	0	3	0	0	0	0	0	0	0	0
	0	0	3	2	0	0	0	0	0	0	0	0	0	0	0
	0	0	3	0	0	0	0	0	0	0	0	0	0	0	0
	0	0	0	2	0	0	0	0	0	0	0	0	0	0	0
	0	0	0	0	0	0	0	0	0	0	0	0	0	1	0
	0	0	3	2	0	0	0	2	0	0	0	0	0	2	0
	0	0	0	3	0	0	0	0	0	0	0	0	0	0	0
	0	0	0	0	0	3	0	0	0	0	0	0	0	0	0
	Total-Relation Matrix
	0	0.0625	0.17334	0.0913124	0.132812	0.0830078	0.174408	0.191406	0.1875	0.0078125	0.0742188	0	0	0.0216675	0
	0	0	0.210938	0.178284	0.125	0.078125	0.147861	0.0625	0	0.125	0.1875	0	0	0.0263672	0
	0	0	0	0.0859375	0	0	0.00537109	0	0	0	0	0	0	0.125	0
	0	0	0	0	0	0	0.0625	0	0	0	0	0	0	0	0
	0	0	0	0	0	0.125	0	0	0	0	0	0	0	0	0
	0	0	0	0	0	0	0	0	0	0	0	0	0	0	0
	0	0	0	0	0	0	0	0	0	0	0	0	0	0	0
	0	0	0	0.1875	0	0	0.199219	0	0	0	0	0	0	0	0
	0	0	0.1875	0.141113	0	0	0.00881958	0	0	0	0	0	0	0.0234375	0
	0	0	0.1875	0.0161133	0	0	0.00100708	0	0	0	0	0	0	0.0234375	0
	0	0	0	0.125	0	0	0.0078125	0	0	0	0	0	0	0	0
	0	0	0	0.0117188	0	0	0.000732422	0	0	0	0	0	0	0.0625	0
	0	0	0.1875	0.187988	0	0	0.0351868	0.125	0	0	0	0	0	0.148438	0
	0	0	0	0.1875	0	0	0.0117188	0	0	0	0	0	0	0	0
	0	0	0	0	0	0.1875	0	0	0	0	0	0	0	0	0

## Sheet: Sheet2
	Item	Data
	The ordered	(0.211,2,3),(0.199,8,7),(0.191,1,8),(0.188,2,11),(0.188,8,4),(0.188,9,3),(0.188,10,3),(0.188,13,3),
	triplets set T*	(0.188,13,4),(0.188,14,4),(0.188,1,9),(0.188,15,6),(0.141,9,4),(0.125,11,4),(0.125,13,8),(0.125,5,6),
		(0.178,2,4),(0.174,1,7),(0.173,1,3),(0.148,2,7),(0.148,13,14),(0.133,1,5),(0.125,2,5),(0.125,2,10),
		(0.125,3,14),(0.091,1,4)(0.086,3,4),(0.083,1,6),(0.078,2,6),(0.074,1,11),(0.063,1,2),(0.063,4,7),
		(0.063,2,8),(0.063,12,14),(0.035,13,7),(0.026,2,14),(0.023,9,14),(0.023,10,14),(0.022,1,14),(0.016,10,4),
		(0.012,12,4),(0.012,14,7),(0.009,9,7),(0.008,1,10),(0.008,11,7),(0.005,3,7),(0.001,10,7),(0.0007,12,7)
	Dispatch-node set Td	{2,8,1,2,8,9,10,13,13,14,1,15,9,11,13,5,2,1,1,2,13,1,2,2,3,1,3,1,2,1,1,4,2,12,13,2,9,10,1,10,12,14,9,1,11,3,10,12}
	Receive-node set Tr	{3,7,8,11,4,3,3,3,4,4,9,6,4,4,8,6,4,7,3,7,14,5,2,10,14,4,4,6,6,11,2,7,8,14,7,14,14,14,14,4,4,7,7,10,7,7,7,7}
	Value of Td MDED set	{0,0,0,0.0196,0.0145,0.0141,0.0119,0.0098,0.0081,0.0084,0.0074,0.0065,0.0065,0.0059,0.0091,0.0115,
		0.0132,0.0148,0.0188,0.0208,0.0192,0.0218,0.0239,0.0265,0.0246,0.0224,0.0244,0.0266,0.0286,0.0308,0.0283,
		0.0301,0.0285,0.0303,0.0306,0.0322,0.0300,0.0278,0.0294,0.0273,0.0262,0.0277,0.0257,0.0246,0.0235,0.0229}
	Value of TR MDER set	{0,0,0,0,0,0.0097,0.0268,0.0446,0.0364,0,0303,0.0254,0.0282,0.0239,0.0194,0.0231,0.0280,0.0224,0.0258,
		0.0240,0.0239,0.0195,0.0196,0.0162,0.0163,0.0136,0.0160,0.0152,0.0155,0.0127,0.0135,0.0137,0.0129,0.0120,
		0.0137,0.0142,0.0140,0.0144,0.0152,0.0162,0.0168,0.0176,0.0152,0.0162,0.0172,0.0183,0.0195}
	Max MDED	0.0322
	Max MDER	0.0446
	Dispatch-node set of Max. MDED	{2,8,1,2,8,9,10,13,13,14,1,15,9,11,13,5,2,1,1,2,13,1,2,2,3,1,3,1,2,1,1,4,2,12,13}
		→{2,8,1,9,10,13,14,15,11,5,3,4}
	Receive-node set of Max. MDER	{3,7,8,11,4,3,3,3,4,4,9,6,4,4,8,6,4,7,3,7,14,5,5,10,14,4,4,6,6,11,2,7,8,14}
		→{3,7,8,11,4,9,6,14,5,10,2}
	Tth	0.063

## Sheet: Sheet3
	1	1	1	1	1	1	1	1	1	1	1	0	0	1	0
	0	1	1	1	1	1	1	1	0	1	1	0	0	1	0
	0	0	1	1	0	0	1	0	0	0	0	0	0	1	0
	0	0	0	1	0	0	1	0	0	0	0	0	0	0	0
	0	0	0	0	1	1	0	0	0	0	0	0	0	0	0
	0	0	0	0	0	1	0	0	0	0	0	0	0	0	0
	0	0	0	0	0	0	1	0	0	0	0	0	0	0	0
	0	0	0	1	0	0	1	1	0	0	0	0	0	0	0
	0	0	1	1	0	0	1	0	1	0	0	0	0	1	0
	0	0	1	1	0	0	1	0	0	1	0	0	0	1	0
	0	0	0	1	0	0	1	0	0	0	1	0	0	0	0
	0	0	0	1	0	0	1	0	0	0	0	1	0	1	0
	0	0	1	1	0	0	1	1	0	0	0	0	1	1	0
	0	0	0	1	0	0	1	0	0	0	0	0	0	1	0

## Sheet: Sheet4
	Factor	Reachability set				Antecedent set				R∩A=R	Layer
	1	1，2，3，4，5，6，7，8，9，10，11，14				1，
	2	2，3，4，5，6，7，8，10，11，14				1，2
	3	3，4，7，14				1，2，3，9，10，13
	4	4，7				1，2，3，4，8，9，10，11，12，13，14
	5	5，6				1，2，5
	6	6，				1，2，5，6，15				√	I
	7	7，				1，2，3，4，7，8，9，10，11，12，13，14				√	I
	8	4，7，8				1，2，8，13
	9	3，4，7，9，14				1，9
	10	3，4，7，10，14				1，2，10
	11	4，7，11				1，2，11
	12	4，7，12,14				12，
	13	3，4，7，8，13，14				13，
	14	4，7，14				1，2，3，9，10，12，13，14
	15	6，15				15，
	1	1，2，3，4，5，8，9，10，11，14				1，
	2	2，3，4，5，8，10，11，14				1，2
	3	3，4，14				1，2，3，9，10，13
	4	4，				1，2，3，4，8，9，10，11，12，13，14				√	II
	5	5，				1，2，5				√	II
	8	4，8				1，2，8，13
	9	3，4，9，14				1，9
	10	3，4，10，14				1，2，10
	11	4，11				1，2，11
	12	4，12,14				12，
	13	3，4，8，13，14				13，
	14	4，14				1，2，3，9，10，12，13，14
	15	15，				15，				√	II
	1	1，2，3，8，9，10，11，14				1，
	2	2，3，8，10，11，14				1，2
	3	3，14				1，2，3，9，10，13
	8	8，				1，2，8，13				√	III
	9	3，9，14				1，9
	10	3，10，14				1，2，10
	11	11，				1，2，11				√	III
	12	12,14				12，
	13	3，8，13，14				13，
	14	14，				1，2，3，9，10，12，13，14				√	III
	1	1，2，3，9，10				1，
	2	2，3，10				1，2
	3	3，				1，2，3，9，10，13				√	IV
	9	3，9，				1，9
	10	3，10				1，2，10
	12	12,				12，				√	IV
	13	3，13				13，
	1	1，2，9，10				1，
	2	2，10				1，2
	9	9，				1，9				√	V
	10	10，				1，2，10				√	V
	13	13，				13，				√	V
	1	1，2				1，					VII
	2	2，				1，2				√	VI

## Sheet: Sheet5
	1	0	1	0	1	0	1	1	1	0	0	0	0	0	0
	0	1	1	1	1	0	1	0	0	1	1	0	0	0	0
	0	0	1	0	0	0	0	0	0	0	0	0	0	1	0
	0	0	0	1	0	0	0	0	0	0	0	0	0	0	0
	0	0	0	0	1	1	0	0	0	0	0	0	0	0	0
	0	0	0	0	0	1	0	0	0	0	0	0	0	0	0
	0	0	0	0	0	0	1	0	0	0	0	0	0	0	0
	0	0	0	1	0	0	1	1	0	0	0	0	0	0	0
	0	0	1	1	0	0	0	0	1	0	0	0	0	0	0
	0	0	1	0	0	0	0	0	0	1	0	0	0	0	0
	0	0	0	1	0	0	0	0	0	0	1	0	0	0	0
	0	0	0	0	0	0	0	0	0	0	0	1	0	0	0
	0	0	1	1	0	0	0	1	0	0	0	0	1	1	0
	0	0	0	1	0	0	0	0	0	0	0	0	0	1	0
	0	0	0	0	0	1	0	0	0	0	0	0	0	0	1

## Sheet: Sheet6
	Factor	Reachability set			Antecedent set			R∩A=R	Layer
	1	1，3，5，7，8，9			1，
	2	2，3，4，5，7，10，11			2，
	3	3，14			1，2，3，9，10，13
	4	4，			2，4，8，9，11，13，14			√	I
	5	5，6			1，2，5
	6	6，			5，6，15			√	I
	7	7，			1，2，7，8			√	I
	8	4，7，8			1，8，13
	9	3，4，9			1，9
	10	3，10			2，10
	11	4，11			2，11
	12	12，			12，			√	I
	13	3，4，8，13，14			13，
	14	4，14			3，13，14
	15	6，15			15，
	1	1，3，5，8，9			1，
	2	2，3，5，10，11			2，
	3	3，14			1，2，3，9，10，13
	5	5，			1，2，5			√	II
	8	8，			1，8，13			√	II
	9	3，9			1，9
	10	3，10			2，10
	11	11，			2，11			√	II
	13	3，8，13，14			13，
	14	14，			3，13，14			√	II
	15	15，			15，
	1	1，3，9			1，
	2	2，3，10			2，
	3	3，			1，2，3，9，10，13			√	III
	9	3，9			1，9
	10	3，10			2，10
	13	3，13			13，
	15	15，			15，			√	III
	1	1，9			1，
	2	2，10			2，
	9	9，			1，9			√	IV
	10	10，			2，10			√	IV
	13	13，			13，			√	IV
	1	1，			1，			√	V
	2	2，			2，			√	V

## Sheet: Sheet7
	Layer	L1	L2	L3	L4	L5	L6	L7
	Novel approach	6,7	4,5,15	8,11,14	3,12	9,10,13	2	1
	Traditional approach	4,6,7,12	5,8,11,14	3,15	9,10,13	1,2
